# Supplementary material for: Functional analysis of the rodent CK1tau mutation in the circadian clock of a marine unicellular alga
Source: BMC Cell Biol. 2013 Oct 15;14:46. doi: 10.1186/1471-2121-14-46 (PMC3852742; doi:10.1186/1471-2121-14-46)
Supplement: Additional file 1 — Identified phospho-sites in the overexpression line CK1 tau -OX21 versus parent line CCA1-LUC, with identification and quantification details plus CK1 site prediction results. [file 1471-2121-14-46-S1.xls]

## Sheet: Legend
Supplementary table listing identified phosphopeptides with identification and quantification details
Column header details
a	The list of peptides is sorted into three results groups:
	·	significantly (p<0.05) upregulated (fold change>1.5) in CK1TAU-OX21 when compared to CCA1
	·	significantly (p<0.05) downregulated (fold change>1.5) in CK1TAU-OX21 when compared to CCA1
	·	no significant up- or down-regulation (p>0.05 and/or fold change <1.5)
b	Peptide identification number (as assigned by Progenesis LC-MS). IDs of peptides with alternative charges, oxidation states and missed cuts are comma separated.
c	Leading peptide sequence (identified by MASCOT)
d	Leading peptide identification score (as assigned by MASCOT, minimum cutoff = 20)
e	Leading peptide retention time in minutes (Progenesis LC-MS)
f	Leading peptide charge (Progenesis LC-MS: 2+, 3+ and 4+ charged peptides were searched)
g	Leading peptide mass/charge ratio (Progenesis LC-MS)
h	Experimental mass error against predicted leading peptide mass (Progenesis LC-MS)
i	Gene ID
j	Protein ID (gi)
k	Protein ID (RefSeq)
l	Protein Description (as in database downloaded from NCBI 12/01/11)
m	Peptide peak intensities (calculated and normalised by Progenesis LC-MS)
n	Mean intensities (average of 5 replicates in each condition)
o	Standard deviations on the means (based on 5 replicates in each condition)
p	P-value of pairwise comparison (CK1TAU-OX21 versus CCA1-LUC)
q	Ratio of the mean of CK1TAU-OX21 and the mean of CCA1-LUC
r	Phosphorylation sites predicted by Progenesis LC-MS.
	In cases of >1 site listed by Progenesis, MaxQuant modification scores were used to idenfity the highest scoring prediction.
	In cases with equal scores, both options are listed in the same row.
s	CK1ε targets as predicted with GPS

## Sheet: Phosphopeptides Overexpressor
	Peptide information							Parent protein information				CCA1 peptide intensities m					CK1TAU-OX21 peptide intensities m					Mean intensities n		Standard deviations o		T-test p-values p	Fold change q	Phosphorylation site
Result group a	Peptide ID b	Sequence c	Score d	Retention (min) e	Charge f	m/z g	Error (ppm) h	Gene ID i	Gi protein ID j	RefSeq ID k	Protein description l	1	2	3	4	5	1	2	3	4	5	CCA1	CK1TAU-OX21	CCA1	CK1TAU-OX21	CCA1 : CK1TAU-OX21	CK1TAU-OX21 /CCA1	Modifications r	CK1ε target s
p<0.05 and fold change>1.5 up in CK1TAU-OX21	7446	SLGLLPGPTK	25.1	53.3347	2	531.783	0.558529	Ot13g02360	gi|308810797	XP_003082707.1	L-asparaginase I (ISS)	4883.95	533.382	1764.26	1293.32	876.454	6659.83	7411.59	10848.4	4196.83	1186.48	1870.27	6060.62	1746.52	3617.24	0.0476896	3.2405	[1] Phospho (ST)	True
p<0.05 and fold change>1.5 up in CK1TAU-OX21	5126	SVDASASPIRHVDSEIFAR	28.73	56.3585	3	713.007	0.165213	Ot01g02410	gi|308799041	XP_003074301.1	SL-TPS/P (ISS)	28299.9	16682.8	20052.4	13483.7	15854.5	19031.3	36703.8	33296	27155.9	34919.8	18874.7	30221.3	5770.87	7213.97	0.0256848	1.60116	[7] Phospho (ST)
p<0.05 and fold change>1.5 up in CK1TAU-OX21	7345	YNERPSFQMGMSLGADSEDDGDSNGMVQSLTGMFSR	38.23	53.7625	4	1015.91	0.229058	Ot09g00140	gi|308807387	XP_003081004.1	unnamed protein product	19358.4	30169	30115.8	41536.1	27835	68409.7	30910.3	75798.1	66898.4	85144.3	29802.9	65432.1	7919.3	20608.2	0.00792282	2.1955	[9] Oxidation (M)|[11] Oxidation (M)|[17] Phospho (ST)|[26] Oxidation (M)|[33] Oxidation (M)
p<0.05 and fold change>1.5 up in CK1TAU-OX21	3350, 221	ETKTLAELMSINMGA	31.97	62.1525	2	852.883	0.0682745	Ot04g00360	gi|308802482	XP_003078554.1	unnamed protein product	376444	320771	492591	643325	327906	850562	786605	1.48775e+06	1.71981e+06	964162	432207	1.16178e+06	136586	416630	0.00142126	2.68801	[4] Phospho (ST)|[13] Oxidation (M)	True
p<0.05 and fold change>1.5 up in CK1TAU-OX21	3155	GGQEGSPSKSLSSPK	23.8	24.4747	2	763.347	1.73056	Ot14g02110	gi|308811388	XP_003083002.1	unnamed protein product	17170.8	15198.7	14546.2	11420.2	18568	104386	101278	69128.9	57086.3	70607.3	15380.8	80497.4	2728.48	21081.2	3.14086e-06	5.23363	[6] Phospho (ST)	True
p<0.05 and fold change>1.5 up in CK1TAU-OX21	6859	ALEDESPVAVVKEK	39.75	41.0616	2	797.391	2.06166	Ot01g02950	gi|308799151	XP_003074356.1	unnamed protein product	6933.65	8486.38	8373.19	9568.37	5683.35	28367.2	32322.1	33492.6	30505.1	29090.4	7808.99	30755.5	1513.04	2149.72	5.42902e-07	3.93847	[6] Phospho (ST)	True
p<0.05 and fold change>1.5 up in CK1TAU-OX21	7922	NVVTEKYASVIESMY	21.1	59.1296	2	914.907	0.253806	Ot16g00030	gi|308812292	XP_003083453.1	MGC53673 protein (ISS)	19424.6	14455.5	18538.8	10223.1	12179.1	30226.1	26034.4	37796.2	36241.4	42302.4	14964.2	34520.1	3973.86	6416.88	0.000457903	2.30684	[9] Phospho (ST)|[14] Oxidation (M)
p<0.05 and fold change>1.5 up in CK1TAU-OX21	2822	TKSVEVSLPR	47.91	40.4965	2	598.306	2.09199	Ot05g04480	gi|308804465	XP_003079545.1	TPA: PDR1 ABC transporter (ISS)	30710	21191.7	27433.6	26021.7	21469.7	42360	53719.8	72144.9	66386.2	46828.9	25365.3	56288	4057.99	12683.4	0.000218965	2.21909	[1] Phospho (ST)
p<0.05 and fold change>1.5 up in CK1TAU-OX21	235	ALSIGASAVNAVGK	80.49	50.9999	2	669.345	0.189288	Ot15g00530	gi|308811777	XP_003083196.1	unnamed protein product	464696	296209	318460	447622	420351	616653	454624	715911	808925	585038	389468	636230	77029.6	134311	0.00662249	1.63359	[3] Phospho (ST)
p<0.05 and fold change>1.5 up in CK1TAU-OX21	9375	KGSDPTIALLAALR	57.69	72.4527	2	753.408	0.271881	Ot04g01920	gi|308802794	XP_003078710.1	PHD finger family protein / methyl-CpG binding domain-containing protein (ISS)	2430.19	2438.17	6852.09	2629.56	2020	3813.27	4186.14	18353.2	12699.7	8085.21	3274	9427.51	2012.53	6147.54	0.0299709	2.8795	[3] Phospho (ST)
p<0.05 and fold change>1.5 up in CK1TAU-OX21	5387	ALDEESEDELESTRR	27.38	36.2777	2	929.887	1.3936	Ot06g04000	gi|308805402	XP_003080013.1	unnamed protein product	7172.41	4527.64	7147.35	4127.68	5307.76	14376.6	13271.5	12770	11502.3	11805.9	5656.57	12745.2	1436.48	1158.22	0.000124746	2.25318	[6] Phospho (ST)
p<0.05 and fold change>1.5 up in CK1TAU-OX21	688	IASSFDFDQV	42.02	61.8811	2	604.747	0.299774	Ot15g01210	gi|308811915	XP_003083265.1	putative calcium dependent protein kinase (ISS)	125152	137916	109119	96104.7	116762	203356	195470	231751	120599	242271	117011	198689	15832.6	47756.5	0.00628957	1.69805	[4] Phospho (ST)
p<0.05 and fold change>1.5 up in CK1TAU-OX21	1434	ASTLNDSTADDGNVVR	64.13	40.426	2	878.872	1.26302	Ot07g03300	gi|308806249	XP_003080436.1	unnamed protein product	110571	124032	132449	160414	118901	322973	300905	255656	280312	423119	129273	316593	19135.4	64544.8	3.19829e-05	2.44902	[N-term] Acetyl (Protein N-term)|[8] Phospho (ST)	True
p<0.05 and fold change>1.5 up in CK1TAU-OX21	7408	ETKTLAELMSINMGA	22.03	59.7627	2	852.883	0.111061	Ot04g00360	gi|308802482	XP_003078554.1	unnamed protein product	13865.7	8483.91	3954.08	4247.03	6170.98	26479.6	40365.7	58419.5	37736.8	8818.73	7344.35	34364.1	4070.96	18308.4	0.0057201	4.67898	[2] Phospho (ST)|[9] Oxidation (M)	True
p<0.05 and fold change>1.5 up in CK1TAU-OX21	4561	ETKTLAELMSINMGA	35.39	49.538	2	900.863	0.61178	Ot04g00360	gi|308802482	XP_003078554.1	unnamed protein product	15982.6	7956.48	16125.8	19641.1	12153.6	43443.2	23960.2	55574.3	77186.8	76066	14371.9	55246.1	4458.51	22544.9	0.0011908	3.84403	[4] Phospho (ST)|[9] Oxidation (M)|[10] Phospho (ST)|[13] Oxidation (M)	True
p<0.05 and fold change>1.5 up in CK1TAU-OX21	919	AASAEIASDYVATPGGSR	79.01	43.5972	2	901.901	0.949828	Ot15g02430	gi|308812157	XP_003083386.1	Armadillo/beta-Catenin/plakoglobin (ISS)	90983.1	142675	185991	162270	122190	376458	310472	279460	377475	385526	140822	345878	36519.8	47881.4	0.000168608	2.45614	[3] Phospho (ST)	True
p<0.05 and fold change>1.5 up in CK1TAU-OX21	492	EAFGDASDDDAFSPR	53.34	49.272	2	840.314	0.414446	Ot14g01520	gi|308811270	XP_003082943.1	unnamed protein product	226072	262442	316033	296806	228038	579875	443101	443052	627953	578766	265878	534549	40312.1	85831.6	0.000116924	2.01051	[7] Phospho (ST)	True
p<0.05 and fold change>1.5 up in CK1TAU-OX21	3190	TKDAAEASDEDVVATR	70.13	30.7777	2	879.382	1.38719	Ot01g02280	gi|308799015	XP_003074288.1	unnamed protein product	50254	14913.6	30960.4	23004.4	16167.4	52946.7	62318.7	53104.9	43007.2	26771.3	27060	47629.8	14455.2	13513.5	0.0457913	1.76016	[8] Phospho (ST)	True
p<0.05 and fold change>1.5 up in CK1TAU-OX21	1552	ARAPSPDSTIAR	21.86	29.3361	2	661.316	1.30436	Ot02g06290	gi|308800902	XP_003075232.1	unnamed protein product	64553.3	37223.2	52603.3	37461.4	41071.1	74585.9	86962.7	62777.6	60612.7	66706.6	46582.5	70329.1	11836	10716.3	0.00952268	1.50978	[5] Phospho (ST)
p<0.05 and fold change>1.5 up in CK1TAU-OX21	5241	SADHDESPSVTVAEDIQNTPK	31.18	47.8837	3	774.004	0.149549	Ot11g02900	gi|308809565	XP_003082092.1	unnamed protein product	16398.5	22374.7	26108.3	17479	14307.5	59653.4	62987.3	58928.3	43539.1	60929.5	19333.6	57207.5	4807.82	7794.65	2.56321e-05	2.95897	[7] Phospho (ST)
p<0.05 and fold change>1.5 up in CK1TAU-OX21	8253	SFSPTPLSDLTR	34.17	60.2905	2	700.826	0.373568	Ot11g01380	gi|308809261	XP_003081940.1	protein kinase family protein (ISS)	10249.1	4444.34	8194.46	7300.75	6255.01	23078.5	16200	32135.7	16152.2	8987.09	7288.73	19310.7	2164.69	8730.79	0.00658063	2.64939	[3] Phospho (ST)
p<0.05 and fold change>1.5 up in CK1TAU-OX21	4699	LRSSVANVTAFATEEPL	52.21	64.1559	2	942.958	0.361439	Ot02g07550	gi|308801154	XP_003075356.1	phosphatidylinositol-4-phosphate 5-kinase (ISS)	70977	56669	55108.4	59359.8	53217.9	99495.9	78902	141958	69057.1	97666	59066.4	97415.7	7027.9	27997	0.00717008	1.64926	[4] Phospho (ST)	True
p<0.05 and fold change>1.5 up in CK1TAU-OX21	2292	SNALFDGEAEDLDAVPSPR	40.67	58.5887	2	1041.95	0.254875	Ot11g00550	gi|308809095	XP_003081857.1	related to putative cytoplasmic structural protein (ISS)	131233	97676.4	101781	79759.2	82957	140503	128828	182686	201834	134958	98681.3	157762	20466.8	32475.5	0.00578686	1.5987	[17] Phospho (ST)
p<0.05 and fold change>1.5 up in CK1TAU-OX21	2198	AMQRGSSLLDLQSADGGTPAMSAAAHSYGDVLQYLIEK	20.17	75.135	4	1016.72	0.14285	Ot08g01070	gi|308806734	XP_003080678.1	CG3104-PB, isoform B (ISS)	55456.3	170923	73484.6	106268	100422	198929	105392	369419	439035	237107	101311	269977	44012	133871	0.0176167	2.66483	[2] Oxidation (M)|[7] Phospho (ST)|[21] Oxidation (M)	True
p<0.05 and fold change>1.5 up in CK1TAU-OX21	3836	RGSDGLVNLSAPSQK	55.33	42.9323	2	804.89	1.10139	Ot07g02170	gi|308806023	XP_003080323.1	unnamed protein product	23686.8	19108.2	26680.3	20469.5	14505.7	33498.6	30765.3	52826	56574.1	40520.3	20890.1	42836.8	4622.25	11475.9	0.00209039	2.05058	[3] Phospho (ST)
p<0.05 and fold change>1.5 up in CK1TAU-OX21	2518	TNSAPGGLDELDTTR	55.21	46.2666	2	813.854	0.364084	Ot01g01760	gi|308798911	XP_003074235.1	putative calcium-dependent protein kinase (ISS)	62068.2	53575.8	51096.1	38931.8	44119.6	102941	90332.5	72922.2	47716.7	83849	49958.3	79552.3	8898.1	20851.8	0.0204042	1.59237	[3] Phospho (ST)
p<0.05 and fold change>1.5 up in CK1TAU-OX21	1919	STAPIDVAPETTTAGGASSDSGGERPATR	20.13	39.6957	3	947.095	1.30798	Ot13g00020	gi|308810329	XP_003082473.1	bromodomain protein 103 (ISS)	119835	132607	148971	113097	124715	194547	230269	179013	182053	178876	127845	192952	13788.2	21830.7	0.000283626	1.50926	[21] Phospho (ST)
p<0.05 and fold change>1.5 up in CK1TAU-OX21	1598	TGSSGSGALTSSIPATLR	57.15	54.5533	2	871.919	0.521692	Ot01g05130	gi|308799593	XP_003074577.1	target of rapamycin protein (ISS)	136473	80938	74082.8	69291.6	72392.6	193772	191078	216139	132734	118843	86635.6	170513	28184.5	42257.4	0.0039496	1.96817	[3] Phospho (ST)
p<0.05 and fold change>1.5 up in CK1TAU-OX21	3385	IGEADDLRSPPSFHD	28.68	46.3511	2	868.369	0.484474	Ot04g01300	gi|308802670	XP_003078648.1	Myosin class II heavy chain (ISS)	20277.6	8194.76	19583.1	22817.4	9525.47	49402.9	19891.2	46449.8	58396.4	34133.1	16079.7	41654.7	6716.08	14946.1	0.00931047	2.59052	[12] Phospho (ST)
p<0.05 and fold change>1.5 up in CK1TAU-OX21	383, 548	AFAATFERANSVAYSK	41.1	47.9039	2	906.918	1.18361	Ot03g03770	gi|308801949	XP_003078288.1	unnamed protein product	478973	830255	746996	775580	685506	1.09155e+06	986765	908037	1.21924e+06	1.15594e+06	703462	1.07231e+06	135914	125754	0.00441723	1.52433	[11] Phospho (ST)
p<0.05 and fold change>1.5 up in CK1TAU-OX21	1443	FQPSTASFRPTSYAPPAAPATAPATSFQPAY	34.47	60.0167	3	1093.51	0.880705	Ot06g02610	gi|308805124	XP_003079874.1	phosphate binding protein (ISS)	250275	281598	281051	298908	283420	724289	296393	660716	352012	602401	279050	527162	17691.5	191238	0.0131866	1.88913	[13] Phospho (Y)
p<0.05 and fold change>1.5 up in CK1TAU-OX21	1697	IINVEDLVKSENEGDIDSDEFEHLAMASVK	53.8	68.5086	3	1148.19	0.51069	Ot06g03680	gi|308805342	XP_003079983.1	P-type ATPase (ISS)	258705	208128	266344	151007	126203	367725	346318	392828	269669	456554	202077	366619	62726.9	68168.6	0.0065703	1.81425	[10] Phospho (ST)|[26] Oxidation (M)
p<0.05 and fold change>1.5 up in CK1TAU-OX21	8220	SESFTDFGSHDGK	26.58	41.9019	2	747.282	0.807829	Ot08g01590	gi|308806838	XP_003080730.1	Glucosamine 6-phosphate synthetases, contain amidotransferase and phosphosugar isomerase domains (ISS)	4042.22	4615.88	3156.78	8849.32	6528.58	14090.8	22714.4	20012.8	5951.09	5312.14	5438.55	13616.2	2272.36	7931.44	0.0496045	2.50365	[1] Phospho (ST)
p<0.05 and fold change>1.5 up in CK1TAU-OX21	3647	SESFAILTEAAK	63.16	58.9781	2	673.816	0.0153795	Ot10g01030	gi|308808452	XP_003081536.1	Ca2+/calmodulin-dependent protein kinase, EF-Hand protein superfamily (ISS)	24434.2	8445.49	8924.92	7575.67	7688.51	45184.4	46620.8	54807.6	14299	9137.99	11413.8	34010	7299.76	20758	0.0486928	2.97973	[3] Phospho (ST)	True
p<0.05 and fold change>1.5 up in CK1TAU-OX21	5022	ALGFTDGREALESDSPGLGR	42.15	52.314	3	709.995	0.234935	Ot05g03860	gi|308804341	XP_003079483.1	Predicted histone tail methylase containing SET domain (ISS)	29820	37777.7	27957.6	29543.3	28049.4	74360.2	50904.6	33440	32388.6	45270.3	30629.6	47272.8	4084.33	17057.3	0.041851	1.54337	[15] Phospho (ST)
p<0.05 and fold change>1.5 up in CK1TAU-OX21	8970	VMLAPGASDLTGSFR	39.87	53.0409	2	809.372	1.07739	Ot07g04460	gi|308806481	XP_003080552.1	Dolichol-phosphate mannosyltransferase (ISS)	10637.1	9398.95	9507.51	12027.2	9312.47	30298.6	20030.5	29895.5	11575.7	42479.9	10176.6	26856	1165.74	11675.5	0.00463495	2.63899	[2] Oxidation (M)|[11] Phospho (ST)
p<0.05 and fold change>1.5 up in CK1TAU-OX21	1729	FQTSKSLPK	40.68	31.5537	2	558.278	0.985538	Ot08g00430	gi|308806606	XP_003080614.1	mitogen-activated protein kinase, putative / MAPK, putative (ISS)	58384	22282.7	35612	21021.1	32165.1	64267	72969.7	99844	34919.6	64279.2	33893	67255.9	15051.9	23227.5	0.0232888	1.98436	[6] Phospho (ST)
p<0.05 and fold change>1.5 down in CK1TAU-OX21	1187, 7353	HAADNATSVSVGASSPDRPASTR	36.63	29.4454	3	778.686	1.28688	Ot09g02100	gi|308807779	XP_003081200.1	ACA11_ARATH Potential calcium-transporting ATPase 11, plasma membrane-type (ISS)	457880	274436	348197	289640	309829	100246	130243	116654	123403	96108	335996	113331	73531.9	14717	8.88612e-06	0.337298	[15] Phospho (ST)
p<0.05 and fold change>1.5 down in CK1TAU-OX21	811	LLTTSGAMEKK	20.59	27.2867	2	677.789	1.1048	Ot10g00970	gi|308808438	XP_003081529.1	Ntr2, nitrate high-affinity transporter (IC)	586264	175107	322781	203331	350587	113622	90661.7	89521.6	40079.1	80940.2	327614	82964.9	162908	26857.8	0.00135991	0.25324	[4] Phospho (ST)|[5] Phospho (ST)|[8] Oxidation (M)
p<0.05 and fold change>1.5 down in CK1TAU-OX21	9560	AVAAEGMKPSASNESLSER	29.61	30.3337	2	1015.45	1.35534	Ot08g00170	gi|308806554	XP_003080588.1	ZIK1 protein (ISS)	23174.9	5123.81	14795.6	10082.6	8783.68	2854.91	3858.36	6193.01	4558.68	875.82	12392.1	3668.16	6950.34	1978.8	0.0168812	0.296007	[7] Oxidation (M)|[12] Phospho (ST)
p<0.05 and fold change>1.5 down in CK1TAU-OX21	2851	VLSVIDESPVFALDAGDPNYDSTEEPFSLR	41.04	79.796	3	1121.52	0.102098	Ot05g02440	gi|308804057	XP_003079341.1	putative MA3 domain-containing protein (ISS)	217767	192070	163325	164100	200150	124781	60898.9	189015	83105.3	91269.7	187482	109814	23605.9	49866.6	0.0166839	0.58573	[23] Phospho (ST)
p<0.05 and fold change>1.5 down in CK1TAU-OX21	1219	STYSNTAFEDTVVGSPR	79.32	49.8424	2	955.911	0.73726	Ot14g03540	gi|308811670	XP_003083143.1	unnamed protein product	311555	249572	307061	194718	223672	78530.3	91947.5	126750	246086	103845	257316	129432	51300.1	67576	0.0083912	0.503008	[15] Phospho (ST)
p<0.05 and fold change>1.5 down in CK1TAU-OX21	5312	AIAEENGSDVGSPR	68.72	28.5712	2	741.316	1.01955	Ot10g01900	gi|308808626	XP_003081623.1	protein kinase, putative (ISS)	67113	16598.7	38359.3	19617.1	27309.6	4724	8353.48	11815.4	7510.92	7055.97	33799.6	7891.96	20431	2573.26	0.00152154	0.233493	[12] Phospho (ST)
no significant up or down regulation	1202, 1809	REEPSDDEDDDIEAIQAAAR	43.15	50.9999	3	775.655	0.379368	Ot06g04220	gi|308805446	XP_003080035.1	unnamed protein product	405317	304353	419244	350094	291087	582212	428815	407908	460316	486996	354019	473249	57724.2	67957.8	0.0155888	1.33679	[5] Phospho (ST)
no significant up or down regulation	1775	AFDRVISSATEK	21.54	41.0463	2	702.332	0.0489815	Ot07g01640	gi|308805917	XP_003080270.1	POR_DAUCA Protochlorophyllide reductase, chloroplast precursor (ISS)	74532.9	67205.1	76442.4	103238	77209.1	93671.2	107584	139657	141823	98030	79725.4	116153	13726.4	23014.6	0.0111423	1.45691	[7] Phospho (ST)
no significant up or down regulation	5102	DLANISEDLSGHGR	25.78	47.9652	2	782.344	0.270569	Ot10g01030	gi|308808452	XP_003081536.1	Ca2+/calmodulin-dependent protein kinase, EF-Hand protein superfamily (ISS)	30932.8	22785.8	27259.2	25761.2	19901.4	36338	28417	37717.4	35989.5	25474.8	25328.1	32787.4	4220.25	5471.31	0.0453953	1.29451	[10] Phospho (ST)
no significant up or down regulation	2130	RVEEEAVASDEEEEDPAFTEHR	49.22	40.9422	3	885.366	1.64113	Ot10g01880	gi|308808622	XP_003081621.1	DNA-directed RNA polymerase subunit E' (ISS)	114623	76665.4	110858	86561.3	87519.3	138427	167234	124994	99160	110750	95245.5	128113	16580	26392.6	0.0396723	1.34508	[9] Phospho (ST)
no significant up or down regulation	2024	EISYVTNDDESEEEENADEVIVKEGGVILDAK	55.21	69.9346	3	1206.88	0.675649	Ot12g02060	gi|308810086	XP_003082352.1	Global transcriptional regulator, cell division control protein (ISS)	191959	301406	296563	276059	199108	320005	238162	417990	431607	391486	253019	359850	53392.1	80507.2	0.0466746	1.42222	[11] Phospho (ST)
no significant up or down regulation	5884	SPPPSPSGSELER	21.48	31.659	2	710.309	2.83817	Ot11g01280	gi|308809241	XP_003081930.1	unnamed protein product	28172.8	16942.5	20352.8	21388.6	26360.4	10260.9	17156.6	22355.1	13746.2	14999.5	22643.4	15703.7	4574.69	4480.62	0.0415746	0.693521	[5] Phospho (ST)
no significant up or down regulation	4407	TIAMEQPSSPSASGDGSFDSAPVHR	28.21	38.8336	3	876.373	0.836326	Ot01g03000	gi|308799161	XP_003074361.1	putative queuine tRNA-ribosyltransferase (ISS)	34511.1	47013.6	39278.6	34144.7	39810.3	28378	35519	30666.4	29222.8	32992.6	38951.7	31355.8	5212.12	2911.37	0.0170622	0.804991	[4] Oxidation (M)|[9] Phospho (ST)
no significant up or down regulation	2529	TVTAFSNEMFPKTESPTGVSAEAR	46.12	49.1414	3	885.066	0.750194	Ot12g02380	gi|308810150	XP_003082384.1	Zcwcc3-prov protein (ISS)	88244.8	109068	142395	105253	99738.2	148684	117103	130164	127038	145978	108940	133793	20284.5	13300.1	0.0454632	1.22814	[9] Oxidation (M)|[17] Phospho (ST)
no significant up or down regulation	20687	LVQDDGNDSDDSETHANVR	39.4	26.7881	2	1083.93	1.22654	Ot03g03590	gi|308801913	XP_003078270.1	putative polyamine oxidase (ISS)	17246.6	5150.12	13992	3478.95	7966.7	6541.12	5947.61	4391.78	585.541	3218.16	9566.87	4136.84	5867.08	2375.93	0.117284	0.432413	[12] Phospho (ST)
no significant up or down regulation	11290	ALASDSEDDERPR	24.38	24.978	2	770.816	1.41985	Ot04g04920	gi|308803394	XP_003079010.1	unnamed protein product	11831.8	2224.27	6419.04	3402	4174.36	4525.8	7247.7	2254.48	87.4731	3545.53	5610.29	3532.2	3800.16	2659.47	0.29966	0.629592	[6] Phospho (ST)	True
no significant up or down regulation	16798	SATEADEVASGR	51.52	28.4491	2	636.758	0.917157	Ot02g06890	gi|308801022	XP_003075292.1	unnamed protein product	5232.15	456.967	1725.49	791.723	1171.4	366.812	722.628	1631.7	568.243	94.3233	1875.55	676.741	1934.69	583.329	0.140175	0.360824	[1] Phospho (ST)
no significant up or down regulation	15265	MSPSTSGANTPEGSTR	51.43	22.9476	2	838.334	1.81625	Ot10g01000	gi|308808444	XP_003081532.1	unnamed protein product	23492.3	4454.36	10802.6	4998.42	12103	3322.1	5358.69	8039.04	3243.65	2965.32	11170.1	4585.76	7681.68	2153.28	0.0622066	0.410538	[1] Oxidation (M)|[6] Phospho (ST)
no significant up or down regulation	19665	TPVSPNSPSR	30.6	18.6942	2	561.252	0.926393	Ot13g00540	gi|308810433	XP_003082525.1	putative TAF6 (ISS)	18901.3	2504.78	4028.36	2971.75	5598.01	1243.7	4114.74	4537.87	226.866	609.929	6800.83	2146.62	6867.9	2028.16	0.0749618	0.315641	[7] Phospho (ST)
no significant up or down regulation	2815	HSSIPGSPAR	37.4	23.3777	2	544.747	1.04283	Ot01g03360	gi|308799231	XP_003074396.1	unnamed protein product	82561.5	24807.6	54908.1	25605.2	44422.4	22027.1	33324.8	43284.1	23895.4	25314.2	46461	29569.1	23888.2	8794.63	0.1847	0.636429	[7] Phospho (ST)
no significant up or down regulation	762	TLAELMSINMGA	29.1	49.1253	2	681.788	0.11401	Ot04g00360	gi|308802482	XP_003078554.1	unnamed protein product	106630	102841	130954	169115	129601	164305	107609	240906	300463	208698	127828	204396	26415.9	73408.6	0.0617482	1.59899	[6] Oxidation (M)|[7] Phospho (ST)|[10] Oxidation (M)
no significant up or down regulation	8809	TVDDGGGSDEEDDAVVDAR	55.07	36.5808	2	1001.38	1.04272	Ot07g04450	gi|308806479	XP_003080551.1	pteridine transporter, putative (ISS)	18628.3	7445.01	12843.8	13944.4	14870.2	31821.9	12176.3	27536.1	12687.4	18929.6	13546.3	20630.3	4045.26	8809.01	0.156547	1.52294	[8] Phospho (ST)
no significant up or down regulation	13064	LDSAPDLVALAR	35.39	59.3609	2	660.832	0.259197	Ot01g01760	gi|308798911	XP_003074235.1	putative calcium-dependent protein kinase (ISS)	3807.83	1466.32	1594.86	684.268	1076.07	4799.28	6317.07	7937.48	1260.23	1861.72	1725.87	4435.16	1217.2	2856.71	0.0862757	2.56981	[3] Phospho (ST)
no significant up or down regulation	5688	APAGAKPGITLPSNPFAAKPATKATPAAK	23.44	53.0048	3	942.175	0.403361	Ot14g01370	gi|308811240	XP_003082928.1	unnamed protein product	30503.4	9173.36	3282.01	8430.15	4483.73	90912.1	114553	42511.8	13254.9	3993.3	11174.5	53045	11092.8	48263.4	0.114438	4.74695	[22] Phospho (ST)	True
no significant up or down regulation	3913	GFMSFLKR	20.1	55.559	2	541.248	0.75089	Ot15g00530	gi|308811777	XP_003083196.1	unnamed protein product	15494	6495.96	4735.48	7382.57	4678.07	21564.3	25965	17662.1	7734.77	4423.61	7757.21	15470	4477.74	9137.12	0.169877	1.99427	[3] Oxidation (M)|[4] Phospho (ST)
no significant up or down regulation	5236	TARPSSVLGR	22.31	32.3165	2	562.284	0.670103	Ot03g03430	gi|308801881	XP_003078254.1	putative calcium dependent protein kinase (ISS)	20163.4	6071.27	5861.15	4448.47	7300.38	19742.1	22247	21810.4	3981.21	6528.1	8768.94	14861.8	6449.61	8866.78	0.316419	1.69482	[5] Phospho (ST)
no significant up or down regulation	23029	SSPVILTGLALLDLR	68.91	89.3341	2	845.462	1.43896	Ot13g01340	gi|308810593	XP_003082605.1	Protein involved in mRNA turnover and stability (ISS)	180.121	357.004	1564.67	1059.25	719.388	13.1615	0.0168548	3355.88	2115.82	367.475	776.087	1170.47	555.892	1501.99	0.354642	1.50817	[N-term] Acetyl (Protein N-term)|[2] Phospho (ST)
no significant up or down regulation	4287	LDTLATEGSVR	25.54	38.0662	2	621.292	0.627438	Ot01g05810	gi|308799729	XP_003074645.1	Dehydrogenases with different specificities (related to short-chain alcohol dehydrogenases) (ISS)	20878.5	3752.68	8806.6	6482.85	6367.17	19918.1	19377.7	32046.7	9019.84	4774.59	9257.56	17027.4	6738.07	10650.3	0.219216	1.83929	[9] Phospho (ST)
no significant up or down regulation	3598	TLASSGDEVTTAVR	59.58	39.3892	2	743.842	0.960854	Ot12g01280	gi|308809928	XP_003082273.1	putative ABC transporter protein (ISS)	37827.4	19051.4	29339.5	20518.1	19866.6	40715.8	50492.1	62451.2	24461.4	16796	25320.6	38983.3	8134.55	18637	0.225128	1.53959	[5] Phospho (ST)
no significant up or down regulation	6932	SASVSSIGVK	22.18	34.8544	2	507.747	0.59165	Ot05g03920	gi|308804353	XP_003079489.1	COG1587: Uroporphyrinogen-III synthase (ISS)	8509.94	1543.15	2592.78	1446.91	2017.47	6986.16	9013.92	11824.2	2502.42	2635.41	3222.05	6592.43	2990.76	4055.13	0.124325	2.04603	[3] Phospho (ST)
no significant up or down regulation	4385	SPSGLLLQSSLMSEPHR	29.02	53.3707	3	645.64	0.0340774	Ot13g00510	gi|308810427	XP_003082522.1	unnamed protein product	33221.3	30414.2	27021.8	10578.1	17551.2	43755.2	40335.3	47862.1	21089.4	29381.6	23757.3	36484.7	9443.85	11006.9	0.11107	1.53573	[3] Phospho (ST)|[12] Oxidation (M)
no significant up or down regulation	5660	SAIGTSDDEGSDSEAMFAR	68.69	39.8922	2	1021.39	0.834411	Ot02g05640	gi|308800772	XP_003075167.1	putative ubiquitin-specific protease UBP12 (ISS)	5900.65	42376.3	18312.7	11838.5	19209.7	165389	122260	9366.95	10643	108043	19527.6	83140.4	13860.5	70024.5	0.170736	4.25759	[11] Phospho (ST)|[16] Oxidation (M)
no significant up or down regulation	11831, 6595	SPSSAGNLALLVAESEVR	26.6	68.9491	3	627.31	0.187084	Ot13g01340	gi|308810593	XP_003082605.1	Protein involved in mRNA turnover and stability (ISS)	45768.3	49591.8	51677.4	43116.2	40515.3	55123.9	40076	42467.1	18746.5	52693.9	46133.8	41821.5	4568.82	14414.3	0.448866	0.906526	[4] Phospho (ST)
no significant up or down regulation	438	STFGASKSLIR	23.4	42.0772	2	623.813	0.28876	Ot02g05980	gi|308800840	XP_003075201.1	unnamed protein product	268951	250604	354856	217518	280959	214124	245979	319179	191654	176873	274578	229562	50861.5	56462.8	0.189257	0.836055	[8] Phospho (ST)
no significant up or down regulation	18432	SLVGASLEVLAK	34.84	66.8912	2	633.839	0.492179	Ot15g03000	gi|308812271	XP_003083443.1	unnamed protein product	9130.76	0	7719.79	2729.33	2931.78	454.841	390.169	11598.1	3212.78	95.8036	4502.33	3150.33	3796.56	4888.31	0.938626	0.699711	[1] Phospho (ST)
no significant up or down regulation	4253	TASPMTSPMASPSPAD	35.84	26.9216	2	830.318	0.0131904	Ot17g01690	gi|308813245	XP_003083929.1	unnamed protein product	64543.2	14146.6	29429.7	27414.1	35526.3	24824	42543.9	49899.9	27155.9	26718.7	34212	34228.5	18664.2	11287.2	0.794579	1.00048	[3] Phospho (ST)|[5] Oxidation (M)|[9] Oxidation (M)	True
no significant up or down regulation	950	APSPATAVKPK	28.64	25.1373	2	573.799	0.845644	Ot06g01920	gi|308804986	XP_003079805.1	kinase associated protein phosphatase-maize (ISS)	154579	61490	98427.4	69285.9	91466.6	106400	119710	94251.9	64818.6	94350.1	95049.8	95906.1	36599.2	20299.8	0.828135	1.00901	[3] Phospho (ST)
no significant up or down regulation	468, 604	ERSPEQDYAPPESQR	24.77	30.4879	3	623.598	0.333386	Ot03g01140	gi|308801425	XP_003078026.1	unnamed protein product	731044	398923	550059	308505	477115	716433	713236	864540	581092	403967	493129	655853	160516	172879	0.167381	1.32998	[3] Phospho (ST)
no significant up or down regulation	8839	AGTPTLVDQIER	25.65	54.0476	2	690.332	0.28066	Ot09g02480	gi|308807855	XP_003081238.1	serine protein kinase-like protein (ISS)	14887.6	6764.7	9736.08	7616.78	5798.46	15537.7	8774.52	16359.9	8537.46	10468.9	8960.72	11935.7	3617.93	3749.7	0.194147	1.332	[3] Phospho (ST)
no significant up or down regulation	9626	VAVASPSAPSASARPPPSPR	25.76	33.4279	2	991.495	1.47786	Ot14g03080	gi|308811578	XP_003083097.1	unnamed protein product	16064.8	5319.38	16879.2	8494.98	3626.77	3854.68	7601.83	14508.9	24094.1	3035.29	10077	10619	6100.54	8790.37	0.888426	1.05378	[18] Phospho (ST)
no significant up or down regulation	1137	SASYDSLLGAVPASTFPRPIPLAEMVR	45.45	71.8363	3	981.156	0.261008	Ot15g00280	gi|308811727	XP_003083171.1	unnamed protein product	189500	312282	299060	207300	179048	171137	186706	292142	271812	251142	237438	234588	63274.6	53129.2	0.970195	0.987997	[3] Phospho (ST)|[25] Oxidation (M)	True
no significant up or down regulation	10650	TDSARALAEEDAK	23.78	31.7873	2	728.819	1.02398	Ot06g02160	gi|308805034	XP_003079829.1	GlsA-related protein (ISS)	9363.75	2915.88	7967.82	4110.92	4589.81	7123.15	7744.49	5595.15	2816.38	5978.23	5789.64	5851.48	2740.21	1903.57	0.870513	1.01068	[3] Phospho (ST)
no significant up or down regulation	2321	TSTTSPPASLSR	32.96	31.9469	2	642.795	0.987919	Ot07g00540	gi|308805697	XP_003080160.1	unnamed protein product	90572.7	44683.9	72435.3	49202	68242.9	62684.9	83932.8	58010.3	47998	66175.2	65027.4	63760.3	18588.2	13185.5	0.985121	0.980514	[5] Phospho (ST)
no significant up or down regulation	5019, 3656	RGSVLGLEDVSTLIDGAK	23.9	72.1849	3	637.326	0.584189	Ot07g01980	gi|308805985	XP_003080304.1	CAM kinase (ISS)	83414.9	86788.9	102608	74275.5	57726.6	94623.2	68547.5	88346.6	66269.4	67784.4	80962.8	77114.2	16531.1	13330.2	0.735002	0.952465	[3] Phospho (ST)
no significant up or down regulation	2739, 1042	FVIENNPSSPTGRTETK	32.82	37.811	2	978.955	1.32341	Ot01g00100	gi|308798579	XP_003074069.1	RIR1_BRARE Ribonucleoside-diphosphate reductase large subunit (ISS)	201833	244105	269310	204243	194162	258428	324204	242089	232130	297952	222731	270961	32485.1	38928.6	0.0596141	1.21654	[9] Phospho (ST)
no significant up or down regulation	3875	EQSFVSYAARSE	42.82	43.797	2	727.303	0.261928	Ot03g00210	gi|308801239	XP_003077933.1	Sor-like protein (ISS)	30443.3	32930.1	38997.4	26662.4	31507.7	33207.9	33654.4	34301.4	27860.3	19968.7	32108.2	29798.5	4497.94	6065.29	0.490136	0.928067	[11] Phospho (ST)
no significant up or down regulation	2402	RLESFSEAVESAR	33.08	52.0528	2	780.856	0.732293	Ot06g03440	gi|308805294	XP_003079959.1	Predicted esterase of the alpha-beta hydrolase superfamily (ISS)	66088.1	69816.2	70352.5	52654.7	52076.7	102413	85336.8	79195.4	55868.8	97778	62197.6	84118.4	9126.61	18337.3	0.051923	1.35244	[4] Phospho (ST)
no significant up or down regulation	2625, 1960	ARDDDSDSDVVDVGYVGR	23.6	45.2739	3	673.948	0.433961	Ot03g05690	gi|308802331	XP_003078479.1	FOG: RCC1 domain (ISS)	183856	179620	212649	154110	152008	263725	253568	127784	205347	185843	176449	207254	24858.2	55026.2	0.370786	1.17458	[6] Phospho (ST)
no significant up or down regulation	1750	ARSPPATLIR	23.51	36.6579	2	581.31	0.853217	Ot05g04440	gi|308804457	XP_003079541.1	putative trehalase (ISS)	99269.1	83492.8	99822.9	70244.7	86137.4	122321	102005	97035.7	61723	109453	87793.4	98507.6	12304.4	22662.6	0.484315	1.12204	[3] Phospho (ST)
no significant up or down regulation	4208, 854	AVILGGGDSDEEEAIRLATVGIDAIGAFK	52.9	87.8339	3	989.827	1.23459	Ot09g04300	gi|308808219	XP_003081420.1	putative HAC13 protein (ISS)	328390	227800	273506	173095	215858	232909	207166	356012	325110	312843	243730	286808	59316.6	63604	0.303857	1.17675	[9] Phospho (ST)
no significant up or down regulation	2742	ISSSGMLLNIGTTSREPSVR	27.16	51.1865	3	734.359	0.472432	Ot10g01000	gi|308808444	XP_003081532.1	unnamed protein product	153622	70190.8	74260.3	90558.7	81994	149960	138038	144696	157586	62366.7	94125.2	130530	34158.6	38771.3	0.189305	1.38676	[6] Oxidation (M)|[14] Phospho (ST)
no significant up or down regulation	3788	MSAVPDVDSDDEIVTPAQIIEDRR	43.19	64.1356	3	923.088	0.120374	Ot14g02720	gi|308811510	XP_003083063.1	Zn-finger protein joined to JAZF1 (predicted suppressor) (ISS)	95883.2	114154	101406	59651.6	87713.7	156838	126836	130517	72913.2	160453	91761.6	129511	20364.5	35055.8	0.103987	1.41139	[1] Oxidation (M)|[9] Phospho (ST)
no significant up or down regulation	701, 4149	LQPTDGSTMTAETGTYR	63.03	32.1085	2	962.902	1.30406	Ot05g02530	gi|308804075	XP_003079350.1	putative serine/threonine-protein kinase ctr1 (ISS)	456086	278357	376710	242917	303538	439381	484627	452509	275042	363505	331522	403013	85174.3	84218.2	0.221401	1.21564	[9] Oxidation (M)|[10] Phospho (ST)
no significant up or down regulation	6251	TSTSAPNDGASPEVLPK	25.67	38.1514	2	875.898	0.721917	Ot01g00020	gi|308798563	XP_003074061.1	Fructose-6-phosphate 2-kinase/fructose-2,6-biphosphatase (ISS)	25883.8	21481.4	30558.6	12684.1	24781.3	34011.3	34173.2	27033.1	16732.5	37058	23077.8	29801.7	6657.99	8184.65	0.25013	1.29135	[11] Phospho (ST)
no significant up or down regulation	3352	IASGYNMSGMVR	28.8	32.3526	2	699.283	0.783726	Ot01g03550	gi|308799269	XP_003074415.1	unnamed protein product	42569.6	23190.4	28185.9	17352.1	24574.4	47466.9	41601.4	36280.9	19322.8	39232.2	27174.5	36780.8	9449.14	10588.6	0.193619	1.35351	[3] Phospho (ST)|[7] Oxidation (M)|[10] Oxidation (M)
no significant up or down regulation	4014	NAHSSPPLTEPEPERPSSPK	24.67	33.7077	3	773	1.18528	Ot01g01920	gi|308798943	XP_003074251.1	unnamed protein product	91104.1	35721.4	45364.1	34774.6	38754.6	33505.1	43607.1	57236.9	44206.7	15094.2	49143.8	38730	23819.8	15670.3	0.407481	0.788096	[4] Phospho (ST)|[18] Phospho (ST)
no significant up or down regulation	714	HYEPDEGDEEMTSDVEEEVFTSVENYTESSAAIVATPMVFIGHVR	60.43	86.8029	4	1290.31	0.291886	Ot18g00300	gi|308813510	XP_003084061.1	EML5 (ISS)	393713	878055	768590	633721	698888	364879	129798	1.08183e+06	842804	1.2964e+06	674593	743142	181236	487342	0.748285	1.10161	[11] Oxidation (M)|[13] Phospho (ST)|[38] Oxidation (M)
no significant up or down regulation	1147	FGSFSKDTDHQD	20.15	36.3066	2	732.277	0.86591	Ot05g04850	gi|308804539	XP_003079582.1	Predicted membrane protein (ISS)	122285	70163.9	116522	62946	84383.1	120424	121607	176070	94353.5	125084	91260	127508	26901.4	29784.2	0.0685514	1.39719	[3] Phospho (ST)
no significant up or down regulation	1566	GAGGGGFGQPMSPR	22.29	30.1049	2	686.282	4.58516	Ot02g05380	gi|308800720	XP_003075141.1	Predicted membrane protein (ISS)	166147	71237.4	126182	113672	105189	74660	79382.7	102763	76349	77204.2	116485	82071.8	34435.5	11691.1	0.0643755	0.704567	[11] Oxidation (M)|[12] Phospho (ST)
no significant up or down regulation	1908	GIPGVSYDAHADQPPPPPGSPPSEAATGK	33.45	44.6559	3	959.774	0.893958	Ot14g02780	gi|308811522	XP_003083069.1	unnamed protein product	151546	190070	225735	172498	155201	142300	166525	259890	208261	137211	179010	182837	30286.6	51416.4	0.988028	1.02138	[20] Phospho (ST)
no significant up or down regulation	9969	GGSSDDLLSDLIK	23.62	72.2437	2	700.321	0.0945136	Ot13g01100	gi|308810545	XP_003082581.1	Acyl-CoA:diacylglycerol acyltransferase (DGAT) (ISS)	8696.37	5888.39	9125.62	4336	6377.58	10067.6	8377.06	12562.4	4469.02	10878.9	6884.79	9270.99	2003.1	3078.61	0.256143	1.34659	[4] Phospho (ST)
no significant up or down regulation	8578, 4882, 2670	GGMTSHAAVVAR	30.24	29.3361	2	618.781	0.644636	Ot09g03780;Ot02g06800	gi|308801004	XP_003075283.1	Pyruvate, phosphate dikinase, chloroplast	272346	55594.7	66699.6	51711.3	105220	86700.8	150638	213518	61915.1	58431.5	110314	114241	93020	66693	0.767642	1.03559	[4] Phospho (ST)
no significant up or down regulation	932	AILTTQKSLK	28.78	35.016	2	591.828	0.679596	Ot15g00530	gi|308811777	XP_003083196.1	unnamed protein product	103605	36595.1	55998.6	62079	46693.5	85070.7	92052.8	127305	67395.9	61647.1	60994.3	86694.3	25698.5	25886.1	0.114363	1.42135	[8] Phospho (ST)
no significant up or down regulation	3436	GTTPDDDIGDAAAAHAPNVAVAETHV	21.95	52.1133	3	865.717	0.250388	Ot13g00540	gi|308810433	XP_003082525.1	putative TAF6 (ISS)	97707.8	49311.7	59762.8	39519.4	46564.1	31537.3	32773.3	95859.4	78646.1	26923.8	58573.1	53148	23054.1	31797.3	0.559919	0.907378	[2] Phospho (ST)	True
no significant up or down regulation	4886	FGIVDGSASTETPETFVK	35.14	59.7417	2	982.948	0.363224	Ot08g03890	gi|308807296	XP_003080959.1	unnamed protein product	50783.1	46022.3	45665.3	28992.6	36991.5	57029.7	52301.7	46487.6	41902.9	40188.7	41691	47582.1	8668.26	7064.8	0.268784	1.14131	[7] Phospho (ST)	True
no significant up or down regulation	4450	DAHAALAATSSVPSMVDTARDYGSDDSR	24.08	44.565	3	982.756	1.03657	Ot17g00680	gi|308813043	XP_003083828.1	Myosin class II heavy chain (ISS)	46261.8	59286.9	88177.1	50129.3	53933.4	77286.2	70024.6	61970.4	50202.8	85345	59557.7	68965.8	16706.7	13597.9	0.310531	1.15797	[27] Phospho (ST)
no significant up or down regulation	4066	FLEANPTYGVFGSPSPESR	95.34	60.7147	2	1067.98	0.350762	Ot04g03820	gi|308803174	XP_003078900.1	CONSTANS-like protein (ISS)	126669	97202.2	88757.2	55684.8	68119.7	95750.2	84247.2	75549.5	61999.8	110633	87286.6	85635.9	27465.8	18637.9	0.992525	0.98109	[15] Phospho (ST)
no significant up or down regulation	4447	VTLDLGSDDDGVDGVTK	57	52.2433	2	893.392	0.919753	Ot12g02870	gi|308810248	XP_003082433.1	protein synthesis initiation factor eIF2 beta (ISS)	52398.8	28819.4	29008.9	32965.6	23115.4	52429.9	33924	50542.4	27636.2	28758.6	33261.6	38658.2	11259.3	11966.5	0.453155	1.16225	[7] Phospho (ST)
no significant up or down regulation	101, 32	DVSPDRVAASATGAK	21.46	37.6252	3	508.907	0.198221	Ot02g06800	gi|308801004	XP_003075283.1	Pyruvate, phosphate dikinase, chloroplast	1.01836e+07	1.00303e+07	8.9043e+06	6.02339e+06	7.1918e+06	1.11024e+07	1.26422e+07	8.30282e+06	6.19216e+06	9.09702e+06	8.46669e+06	9.46731e+06	1.81518e+06	2.49864e+06	0.540334	1.11818	[3] Phospho (ST)
no significant up or down regulation	2631	KPVVDDSDEDESAPR	81.1	28.5925	2	869.861	0.979728	Ot17g00370	gi|308812981	XP_003083797.1	unnamed protein product	110012	36870.3	58928.6	42159.6	53658	83164.6	86510.1	63628.5	39401.3	55894.1	60325.7	65719.7	29134.7	19558.5	0.614035	1.08941	[7] Phospho (ST)
no significant up or down regulation	2181	IAAGEDSEEEGGVDAEEAEAKDEK	42.46	36.478	3	853.347	0.884765	Ot03g02000	gi|308801597	XP_003078112.1	unnamed protein product	141563	79688.1	91213.9	79290.8	81328.3	99691.1	101891	76755.5	50872.6	67994.4	94616.8	79440.8	26691.9	21612.7	0.319707	0.839606	[7] Phospho (ST)
no significant up or down regulation	2908, 10510	FFGVFGGGDSPKEGR	66.45	60.1043	2	818.861	0.188118	Ot07g02830	gi|308806155	XP_003080389.1	putative phosphoribosylanthranilate transferase (ISS)	110510	76989.3	98538.9	60853.7	62702.7	101217	89188.4	78584.1	53425.6	85133	81918.9	81509.7	21971.5	17732.4	0.991736	0.995005	[10] Phospho (ST)
no significant up or down regulation	4788	KTLSVDDDADAR	62.64	30.318	2	693.3	0.904651	Ot11g00240	gi|308809033	XP_003081826.1	unnamed protein product	14969.7	4856.04	11795.7	10441.2	9344.76	13076.4	11250.8	7655.97	5548.78	8760.45	10281.5	9258.47	3694.95	2963.26	0.733955	0.9005	[4] Phospho (ST)
no significant up or down regulation	1781	GDSVRDPSSPLLGTAIAGSPIADASTR	68.09	59.1947	3	897.771	0.302619	Ot04g03020	gi|308803014	XP_003078820.1	putative protein (ISS)	199939	210503	178680	161403	154947	221806	178922	176213	149160	182184	181094	181657	23964.9	26006.6	0.981432	1.00311	[9] Phospho (ST)
no significant up or down regulation	2477	SSVSPSEVPK	27.63	31.7667	2	548.75	0.26138	Ot02g00870	gi|308800054	XP_003074808.1	Cbf5 H/ACA ribonucleoprotein complex subunit, nucleolar pseudour (IC)	43699.3	19704.9	38032.4	27260.9	30882.5	36086.4	44750.5	41783.8	19434.1	34079.7	31916	35226.9	9328.83	9812.73	0.645207	1.10374	[4] Phospho (ST)
no significant up or down regulation	3528	SKPSTTYGAVNDDASASPGADLELGR	23.17	50.1584	3	901.071	0.288279	Ot14g03460	gi|308811654	XP_003083135.1	putative outward-rectifying potassium channel KCO1 (ISS)	87249.3	42263.7	55764.6	78102.9	57509.2	76700.8	74164.9	76847.1	99777.7	91092.3	64177.9	83716.6	18177.5	11180.4	0.0733011	1.30444	[N-term] Acetyl (Protein N-term)|[17] Phospho (ST)
no significant up or down regulation	1824	TRGTTPDDDIGDAAAAHAPNVAVAETHV	35.79	49.9872	3	951.432	0.762607	Ot13g00540	gi|308810433	XP_003082525.1	putative TAF6 (ISS)	228480	103778	133460	96198.8	138514	100777	134028	240004	263386	86535.7	140086	164946	52688.3	81464.4	0.690104	1.17746	[5] Phospho (ST)
no significant up or down regulation	2040	RSSEETLDPELALADA	35.17	63.0396	2	898.901	0.181524	Ot18g00430	gi|308813536	XP_003084074.1	TrkA-C (ISS)	139103	88578	117850	96196.5	89556.6	76666.4	98656.6	176416	141111	87662	106257	116102	21828.5	41627.9	0.763281	1.09266	[3] Phospho (ST)
no significant up or down regulation	2680	GRSADEQIVFFEEMDHAK	22.17	52.7912	3	735.649	0.0286679	Ot07g00230	gi|308805635	XP_003080129.1	unnamed protein product	62409.8	69988.4	91506.1	58095.7	64050.2	77306.8	73961.2	90506.2	48106.4	73665.6	69210	72709.3	13173	15375.7	0.757995	1.05056	[3] Phospho (ST)|[14] Oxidation (M)
no significant up or down regulation	7164	EFLNTSPETEDVPLFR	24.48	68.8221	2	987.448	0.160339	Ot11g00940	gi|308809173	XP_003081896.1	putative CTR1-like protein kinase (ISS)	39416.1	39330	36019.3	28418.1	24963.4	47577.2	45609.2	37042.6	23732.8	46125.2	33629.4	40017.4	6594.54	9997.05	0.347524	1.18995	[6] Phospho (ST)
no significant up or down regulation	3809	SHSPQLTELQSAK	30.18	38.2447	2	753.353	0.792734	Ot04g02440	gi|308802898	XP_003078762.1	cAMP-dependent protein kinase catalytic subunit (ISS)	40073	27988.3	37821.1	26096.6	27315.3	39686.5	35983.8	53970.2	25818.6	40255.3	31858.9	39142.9	6554.6	10110.6	0.22614	1.22863	[3] Phospho (ST)
no significant up or down regulation	330, 3815, 8492, 4188	DLENVIAKMSPSTSGANTPEGSTR	46.96	43.8174	3	853.386	0.747898	Ot10g01000	gi|308808444	XP_003081532.1	unnamed protein product	892811	1.31168e+06	1.19729e+06	873988	1.02157e+06	872431	886587	1.04611e+06	1.16459e+06	753446	1.05947e+06	944633	191191	161100	0.333044	0.891613	[9] Oxidation (M)|[10] Phospho (ST)
no significant up or down regulation	986	AHGTAVGLPTDADMGNSEVGHNALGAGK	59.91	42.9451	3	915.075	1.24762	Ot08g02410	gi|308807000	XP_003080811.1	phosphoglyceromutase (ISS)	212188	338917	269890	139585	209566	416666	364053	259208	157301	344214	234029	308289	74636.9	101676	0.278996	1.31731	[14] Oxidation (M)|[17] Phospho (ST)
no significant up or down regulation	8440	TVSGPNSAPR	42.45	20.8522	2	533.24	0.122153	Ot04g01690	gi|308802748	XP_003078687.1	WD40 repeat-containing protein (ISS)	18872.5	5183.49	8799.4	7512.18	10195.9	9233.14	10995.9	8359.96	2405.32	6035.9	10112.7	7406.05	5232.74	3317.37	0.356931	0.732351	[3] Phospho (ST)
no significant up or down regulation	406	SSSGIALDGMMLDKK	29.46	40.8884	2	832.866	0.850183	Ot07g00130	gi|308805615	XP_003080119.1	ABC transporter family protein (ISS)	394766	423090	558729	479258	416152	338160	446870	540030	731981	473484	454399	506105	66147.3	145731	0.568254	1.11379	[3] Phospho (ST)|[10] Oxidation (M)|[11] Oxidation (M)
no significant up or down regulation	5394	SLAIHREDSQLELGIETSLSPR	36.91	60.9038	3	844.421	0.860513	Ot09g03380	gi|308808035	XP_003081328.1	UDP-glucuronic acid/UDP-N-acetylgalactosamine transporter-related (ISS)	63916.3	27177.1	41568.7	31688.9	37386.8	17217	16286.7	144756	61297.5	36402.1	40347.6	55191.8	14266.9	53309.8	0.979704	1.36791	[1] Phospho (ST)
no significant up or down regulation	3637	VKENVSDEEATEEEEIEEAVVTAETAVISR	35.26	84.9541	3	1129.18	0.479205	Ot17g01430	gi|308813193	XP_003083903.1	unnamed protein product	117116	129352	126314	118070	88436.3	124070	67165.2	127263	116073	132561	115858	113426	16200.6	26542.2	0.784294	0.979015	[11] Phospho (ST)
no significant up or down regulation	1188	TSVEEETMGLDESK	86.35	37.5289	2	825.826	0.537383	Ot20g00200	gi|308814192	XP_003084401.1	ammonium transporter (ISS)	246055	59098.7	117786	83000.1	85739.6	147574	166069	186651	79668.2	84060.7	118336	132805	74385.3	48537.5	0.555376	1.12227	[8] Oxidation (M)|[13] Phospho (ST)
no significant up or down regulation	159	VLSIPSTPR	33.28	43.2193	2	525.273	0.414532	Ot10g03620	gi|308808970	XP_003081795.1	U4/U6-associated splicing factor PRP4 (ISS)	445361	791946	744963	389272	543899	656208	723487	737574	464473	560134	583088	628375	178812	115397	0.564177	1.07767	[7] Phospho (ST)
no significant up or down regulation	2408	LLFMPNPTLIRAESPIGA	36.63	67.5105	2	1018.52	0.752609	Ot16g00680	gi|308812422	XP_003083518.1	Daxx-interacting protein MSP58/p78, contains FHA domain (ISS)	205776	299702	249594	198868	199109	269666	236787	277021	296890	326180	230610	281309	44018.9	33137.4	0.0649666	1.21985	[4] Oxidation (M)|[14] Phospho (ST)
no significant up or down regulation	1398	NAFSDSNTAGTSPSATR	75.04	31.7667	2	882.364	1.29763	Ot14g03540	gi|308811670	XP_003083143.1	unnamed protein product	160685	83748.5	108053	81873.4	91202.8	78783.7	82967.3	78794.7	76531.4	83584.7	105113	80132.4	32737.1	3022.05	0.0939687	0.762348	[12] Phospho (ST)
no significant up or down regulation	2208, 287	ILAPTEPNISYICSR	25.28	54.1125	3	605.291	0.933493	Ot04g00510	gi|308802512	XP_003078569.1	glycogen synthase kinase 3 (ISS)	1.21889e+06	1.42411e+06	1.3965e+06	668310	909684	1.75838e+06	1.797e+06	1.62192e+06	1.06444e+06	1.41446e+06	1.1235e+06	1.53124e+06	326691	300826	0.0927661	1.36292	[11] Phospho (Y)
no significant up or down regulation	2097	TNVVIAPESPAAGR	57.11	38.3474	2	731.358	0.72377	Ot08g02610	gi|308807040	XP_003080831.1	decapping protein 2-like (ISS)	51440.4	55437.3	53497.1	48353.1	47779.1	74393.7	69242.1	79067.3	71621	83517.9	51301.4	75568.4	3280.45	5753.73	2.29223e-05	1.47303	[9] Phospho (ST)
no significant up or down regulation	5801, 5244	RVVDLEAELSSPTNQR	20.76	49.9872	3	631.974	0.018225	Ot10g03660	gi|308808978	XP_003081799.1	unnamed protein product	57243.6	48982.3	49282.7	47111.2	42193.4	66950.1	62034.1	91554.1	74080.9	72360.8	48962.6	73396	5429.74	11201.6	0.0011835	1.49902	[11] Phospho (ST)
no significant up or down regulation	656	ALSVGELR	28.88	47.9951	2	462.731	0.456265	Ot11g02640	gi|308809513	XP_003082066.1	Solute carrier family 24 member 4, isoform 1 precursor (ISS)	38677.6	46757.1	54377.3	40864.5	42127.8	71846	71554.6	67237.2	53671.9	60436.7	44560.9	64949.3	6232.61	7809.79	0.0017315	1.45754	[3] Phospho (ST)
no significant up or down regulation	804	KNPSFGVTDVAK	37.91	42.6514	2	671.824	0.372414	Ot06g00130	gi|308804630	XP_003079627.1	DNA-binding protein (ISS)	101409	106061	136333	102087	102401	166266	141226	143213	139404	154949	109658	149012	15021	11396.4	0.00148647	1.35888	[4] Phospho (ST)
no significant up or down regulation	6817, 9384	AAMLDDTIRSPALDSPTEAR	20.53	47.0755	3	742.675	0.412164	Ot03g03560	gi|308801907	XP_003078267.1	unnamed protein product	24608.4	23960.3	26310.8	24819.3	24228.3	27664.6	21828.2	44076.8	59259.4	38310.3	24785.4	38227.9	915.238	14637.9	0.0662718	1.54235	[3] Oxidation (M)|[15] Phospho (ST)
no significant up or down regulation	3089	FQGGAGIGGTHNAVMSSQDYLSAGMK	39.15	44.1709	3	899.387	1.0976	Ot04g02690	gi|308802948	XP_003078787.1	RuBisCO activase (IC)	33432	25554.1	35094.6	31219.5	26039.9	112583	78745.4	61940.6	16858	49443.6	30268	63914.1	4310.15	35412.5	0.111253	2.1116	[15] Oxidation (M)|[17] Phospho (ST)|[25] Oxidation (M)
no significant up or down regulation	3928, 5438	RNESFNQLAR	23.92	36.9442	2	657.801	0.456465	Ot10g01000	gi|308808444	XP_003081532.1	unnamed protein product	34154.6	9577.35	14343.2	31154.4	15667.7	37384.5	22242.1	51548.8	45104.3	19945.4	20979.4	35245	10947.3	13881.2	0.103825	1.67998	[4] Phospho (ST)
no significant up or down regulation	1749	SDSVKPGGSPGLAR	24.95	28.0869	2	704.334	1.23925	Ot08g00430	gi|308806606	XP_003080614.1	mitogen-activated protein kinase, putative / MAPK, putative (ISS)	91815.1	34555.3	62598.7	27228.8	45295	90173.7	108297	87256.4	45255.9	63959.8	52298.6	78988.5	25787.7	24577.4	0.118503	1.51034	[9] Phospho (ST)
no significant up or down regulation	1471	LASSSRPSSPGGTSTASR	29.76	21.6782	2	893.409	1.6254	Ot14g00240	gi|308811014	XP_003082815.1	unnamed protein product	152022	55553.8	98221.1	77625.5	100301	58660.4	87264.9	79660.9	96124.3	46009.5	96744.8	73544	35821.3	20707.6	0.268186	0.760186	[9] Phospho (ST)
no significant up or down regulation	3152	SVPVEDDIEDVEVPTAPASPALGAARPTSPSR	60.27	56.5371	3	1104.2	0.278947	Ot01g05930	gi|308799753	XP_003074657.1	unnamed protein product	72805.3	32447	66936.8	57637.6	43447.5	23513	60358.7	138437	138203	36483.3	54654.8	79398.9	16643.1	55387	0.6458	1.45273	[19] Phospho (ST)
no significant up or down regulation	8146	SLQSYENLLALQEAK	50.82	64.3969	2	893.934	0.389323	Ot07g00470	gi|308805683	XP_003080153.1	unnamed protein product	19234.1	12675.2	12214.9	23390.5	11599.2	18377.9	11116.6	46203.3	17097.6	13333.7	15822.8	21225.8	5236.16	14261	0.508841	1.34147	[5] Phospho (Y)
no significant up or down regulation	5113	RVSIDAIDMSR	29.18	41.3898	2	679.81	0.607152	Ot09g00740	gi|308807507	XP_003081064.1	unnamed protein product	21592.8	15285.7	22480.1	14437.4	14587.5	8451.39	13977.7	28816.4	30034.4	12101.7	17676.7	18676.3	4005.05	10020.9	0.865982	1.05655	[3] Phospho (ST)|[9] Oxidation (M)
no significant up or down regulation	3792	EAAITTGLLEKSSPK	63.58	46.5877	2	812.912	1.50138	Ot04g05710	gi|308803550	XP_003079088.1	putative membrane protein of ancient origin (ISS)	35092.3	29704.6	39991.5	29684	27131.2	21433.5	48486.8	62194.4	68166.5	29932	32320.7	46042.6	5178.05	20133.8	0.271431	1.42455	[13] Phospho (ST)
no significant up or down regulation	3123	DLENVIAKMSPSTSGANTPEGSTR	29.68	45.0648	3	880.041	0.837535	Ot10g01000	gi|308808444	XP_003081532.1	unnamed protein product	65723.5	41561.8	50123.3	71995.9	42456.6	29329.1	31279.2	50300.7	103018	23596.4	54372.2	47504.7	13816.6	32614.3	0.383658	0.873694	[9] Oxidation (M)|[12] Phospho (ST)|[13] Phospho (ST)
no significant up or down regulation	4956	PADGSTPESPPRR	20.41	21.8426	2	723.821	1.69158	Ot01g02410	gi|308799041	XP_003074301.1	SL-TPS/P (ISS)	48219.8	11487.4	18593.4	9104.44	19402.4	14151.4	28589.8	24846.2	19535.5	11897.3	21361.5	19804.1	15657.3	7020.58	0.883541	0.927092	[6] Phospho (ST)	True
no significant up or down regulation	7104	AISPAPEER	23.07	25.2895	2	525.237	0.236561	Ot05g00090	gi|308803587	XP_003079106.1	phox (ISS)	8528.94	1159.16	2530.32	3224.71	2732.29	4571.95	6013.27	9534.94	2549.34	1856.38	3635.08	4905.18	2840.95	3066.71	0.448488	1.3494	[3] Phospho (ST)	True
no significant up or down regulation	178927	ALSPADIEAASR	27.14	46.4341	2	640.798	0.261487	Ot02g04700	gi|308800584	XP_003075073.1	IF38_MEDTR Eukaryotic translation initiation factor 3 subunit 8 (ISS)	7132.08	5273.84	7133.03	5547.71	3881.88	7231.93	7666.04	10389.9	5126.62	5769.08	5793.71	7236.71	1375.76	2045.31	0.230088	1.24906	[3] Phospho (ST)
no significant up or down regulation	1092	LASSSRPSSPGGTSTASR	37.08	21.7003	3	595.942	0.8289	Ot14g00240	gi|308811014	XP_003082815.1	unnamed protein product	116738	34450.9	58920.6	52428.1	81420	36489.4	47699.6	68244.2	50998.6	34613	68791.4	47609	31633.8	13507.9	0.225882	0.692077	[8] Phospho (ST)
no significant up or down regulation	1249	IVVAAPVDANAIPSRSESPR	50.37	46.2308	2	1065.04	0.940722	Ot04g00260	gi|308802462	XP_003078544.1	unnamed protein product	183165	210093	241684	143210	177060	296742	271511	192676	216076	264914	191042	248384	36989.7	42701.9	0.0554494	1.30015	[18] Phospho (ST)
no significant up or down regulation	7350	ATTGSEVSPAVSGR	52.75	27.6861	2	699.815	1.69123	Ot05g00260	gi|308803621	XP_003079123.1	cryptochrome-like protein 1 (ISS)	15635.5	2089.67	7987.15	3634.76	6426.83	5979.17	7754.01	10414	6867.61	4786.03	7154.78	7160.16	5272.36	2124.66	0.616176	1.00075	[8] Phospho (ST)
no significant up or down regulation	829	LREDLDAIEGSPR	31.43	43.7354	2	775.864	0.710135	Ot15g02590	gi|308812189	XP_003083402.1	unnamed protein product	167666	234461	257116	157334	192143	215573	234246	200842	158077	179539	201744	197656	42901.9	29852.7	0.921157	0.979734	[11] Phospho (ST)
no significant up or down regulation	2569	TPSFDKLA	25.76	49.1414	2	479.717	0.604284	Ot10g03060	gi|308808858	XP_003081739.1	Thioredoxin/protein disulfide isomerase (ISS)	30112.1	16120.8	25195	23175.4	19979.9	25088.7	30869.4	43976	20759	23381.7	22916.6	28814.9	5287.72	9251.76	0.240402	1.25738	[3] Phospho (ST)
no significant up or down regulation	7868	ETSPPTYDGRDSPKPTPPK	23.34	29.9999	3	717.331	1.23489	Ot11g02900	gi|308809565	XP_003082092.1	unnamed protein product	22398.8	9231.63	12761.8	9102.67	13267.8	20946.3	26931.7	20063.6	13522.3	14239.5	13352.5	19140.7	5413.75	5486.31	0.101826	1.43349	[12] Phospho (ST)
no significant up or down regulation	5518	FGIVDGSASTETPETFVK	52.34	57.6248	2	982.948	0.245069	Ot08g03890	gi|308807296	XP_003080959.1	unnamed protein product	49388.1	50309	53086.9	39516.6	41444.5	36374.1	30299.1	34576.2	33546.8	37034.6	46749	34366.1	5921.44	2664.99	0.00209084	0.73512	[12] Phospho (ST)
no significant up or down regulation	40, 4307, 355	TSVEEETMGLDESKHGGSAYAMELVAPEPA	21.27	52.4741	3	1083.13	0.1975	Ot20g00200	gi|308814192	XP_003084401.1	ammonium transporter (ISS)	2.07915e+07	1.57504e+07	1.85924e+07	1.69782e+07	1.77284e+07	1.16969e+07	1.30873e+07	1.64185e+07	1.29011e+07	1.28484e+07	1.79682e+07	1.33904e+07	1.8919e+06	1.77919e+06	0.00362034	0.74523	[8] Oxidation (M)|[20] Phospho (Y)|[22] Oxidation (M)
no significant up or down regulation	4808	DLLEGEDSDSEEGRDPVEVLAMAIAK	41.59	82.411	3	988.753	0.803817	Ot04g02930	gi|308802996	XP_003078811.1	putative RNA helicase (ISS)	170213	152745	141339	107171	115772	163724	53533.4	94905.8	78985.7	128196	137448	103869	26025.3	43033.8	0.149128	0.755696	[8] Phospho (ST)|[10] Phospho (ST)|[22] Oxidation (M)
no significant up or down regulation	5502	DLLEGEDSDSEEGRDPVEVLAMAIAK	30.1	79.2476	3	962.098	0.486598	Ot04g02930	gi|308802996	XP_003078811.1	putative RNA helicase (ISS)	116802	160673	151846	86258.8	93094.5	137937	84902	38551.7	27504	119300	121735	81638.8	33638	48439.4	0.146635	0.670627	[10] Phospho (ST)|[22] Oxidation (M)
